# Supplementary material for: Molecular Survey of Toxoplasma gondii in Wild Mammals of Southern Italy
Source: Pathogens. 2023 Mar 16;12(3):471. doi: 10.3390/pathogens12030471 (PMC10051445; doi:10.3390/pathogens12030471)
Supplement: Supplementary file 1 [file pathogens-12-00471-s001.zip]

Archive with 1 entries (1 files):
- pathogens-2271888-supplementary.pdf
